# Supplementary material for: Functional and evolutionary diversification of luciferase genes in Metridia lucens Boeck 1865
Source: Sci Rep. 2026 Jan 23;16:6032. doi: 10.1038/s41598-026-36319-2 (PMC12902078; doi:10.1038/s41598-026-36319-2)
Supplement: Supplementary file 3 — Supplementary Information 3. [file 41598_2026_36319_MOESM3_ESM.xlsx]

## Sheet: Suppl. Table 3
Supplemental Table 3. MlLuc2 and MlLuc3 haplotypes obtained by means of PCR-cloning and Sanger sequencing (PCS).
											Exon 1$
Haplotype	Pool 1	Pool 2	Ind. 1	Ind. 2	Ind. 3	Ind. 4	Ind. 5	Ind. 6	Ind. 7		16	21	26	28	30	31	33	34	39	48	52	58	61	64	65	66	67	68	69	70	71	72	73	74	75	76	77	78	79	80	81	82	83	84	85	86	87	88	89
PCS-M2.1	1										A	C	T	G	T	T	T	G	C	G	G	A	A	G	A	A	A	A	C	T	T	T	G	A	A	G	A	C	A	T	T	G	A	T	C	T	T	G	T
PCS-M2.2									1		.	.	.	.	.	.	.	.	.	.	.	.	.	.	.	.	.	.	.	.	.	.	.	.	.	.	.	.	.	.	.	.	.	.	.	.	.	.	.
PCS-M2.3	1										.	.	.	.	.	.	.	.	.	.	.	.	.	.	.	.	.	.	.	.	.	.	.	.	.	.	.	.	.	.	.	.	.	.	.	.	.	.	.
PCS-M2.4						1					C	.	.	.	.	.	.	.	.	.	.	.	.	T*	.	.	.	.	.	.	.	.	.	.	.	.	.	.	.	.	.	.	.	.	.	.	.	.	.
PCS-M2.5				1							C	.	.	.	.	.	.	.	.	.	.	.	.	.	.	.	.	.	.	.	.	.	.	.	.	.	.	.	.	.	.	.	.	.	.	.	.	.	.
PCS-M2.6				1							.	.	.	.	.	.	.	.	.	.	.	.	.	.	.	.	.	.	.	.	.	.	.	.	.	.	.	.	.	.	.	.	.	.	.	.	.	.	.
PCS-M2.7				1							.	.	.	.	.	.	.	.	.	.	.	.	.	.	.	.	.	.	.	.	.	.	.	.	.	.	.	.	.	.	.	.	.	.	.	.	.	.	.
PCS-M2.8			1					1			.	.	.	.	.	.	.	.	.	.	.	.	.	.	.	.	.	.	.	.	.	.	.	.	.	.	.	.	.	.	.	.	.	.	.	.	.	.	.
PCS-M2.9					1						.	T	.	.	.	.	.	A	A	.	.	.	.	.	.	.	.	.	.	.	.	.	.	.	.	.	.	.	.	.	.	.	.	.	.	.	.	.	.
PCS-M3.1				1		1		3	1		.	T	.	C	.	.	.	.	.	.	C	.	T	−	−	−	−	−	−	−	−	−	−	−	−	−	−	−	−	−	−	−	−	−	−	−	−	−	−
PCS-M3.2									1		.	T	.	C	.	.	.	.	.	.	C	.	T	−	−	−	−	−	−	−	−	−	−	−	−	−	−	−	−	−	−	−	−	−	−	−	−	−	−
PCS-M3.3							3				.	T	.	C	.	.	.	.	.	.	C	.	T	−	−	−	−	−	−	−	−	−	−	−	−	−	−	−	−	−	−	−	−	−	−	−	−	−	−
PCS-M3.4	1										.	T	.	C	.	.	.	.	.	.	C	.	T	−	−	−	−	−	−	−	−	−	−	−	−	−	−	−	−	−	−	−	−	−	−	−	−	−	−
PCS-M3.5							1				.	T	.	C	.	.	.	.	.	.	C	G	T	−	−	−	−	−	−	−	−	−	−	−	−	−	−	−	−	−	−	−	−	−	−	−	−	−	−
PCS-M3.6							1				.	T	.	C	.	.	.	.	.	.	C	G	T	−	−	−	−	−	−	−	−	−	−	−	−	−	−	−	−	−	−	−	−	−	−	−	−	−	−
PCS-M3.7	1						1				.	T	.	C	.	.	.	.	.	.	C	G	T	−	−	−	−	−	−	−	−	−	−	−	−	−	−	−	−	−	−	−	−	−	−	−	−	−	−
PCS-M3.8							1				.	T	.	C	.	.	.	.	.	.	C	.	T	−	−	−	−	−	−	−	−	−	−	−	−	−	−	−	−	−	−	−	−	−	−	−	−	−	−
PCS-M3.9							1				.	T	.	C	.	.	.	.	.	.	C	.	T	−	−	−	−	−	−	−	−	−	−	−	−	−	−	−	−	−	−	−	−	−	−	−	−	−	−
PCS-M3.10									1		.	T	.	C	.	.	.	.	.	.	C	.	.	−	−	−	−	−	−	−	−	−	−	−	−	−	−	−	−	−	−	−	−	−	−	−	−	−	−
PCS-M3.11	1										.	T	.	C	.	.	.	.	.	.	.	.	.	−	−	−	−	−	−	−	−	−	−	−	−	−	−	−	−	−	−	−	−	−	−	−	−	−	−
PCS-M3.12		1									.	T	C	C	A	A	A	.	.	.	C	.	T	−	−	−	−	−	−	−	−	−	−	−	−	−	−	−	−	−	−	−	−	−	−	−	−	−	−
PCS-M3.13		1									.	T	.	C	.	.	.	.	.	.	C	.	T	−	−	−	−	−	−	−	−	−	−	−	−	−	−	−	−	−	−	−	−	−	−	−	−	−	−
PCS-M3.14		1									.	.	.	.	.	.	.	.	.	A	.	.	.	−	−	−	−	−	−	−	−	−	−	−	−	−	−	−	−	−	−	−	−	−	−	−	−	−	−
PCS-M3.15			1								.	T	.	C	.	.	.	.	.	.	C	.	.	−	−	−	−	−	−	−	−	−	−	−	−	−	−	−	−	−	−	−	−	−	−	−	−	−	−
Note: only variant sites are included in the alignment. Plain text, silent or intron mutation; Bold, nonsynonymous mutation; Red, nonsense*/frameshift mutation;
Light grey cell, exon; dot, same as first sequence; ̶ , deletion. Vertical discontinuous lines indicate the limits of the region with available MPS data.
$ Intron 1 boundaries of M3 sequences were not determined (see the results section);
Rows indicate name, number of clones and sequence variants of each haplotype;
Haplotype names include PCS- to indicate that were obtained using PCR-cloning and Sanger sequencing.
[truncated: 577 more columns]
